# Supplementary material for: ChIP-Seq reveals that QsMYB1 directly targets genes involved in lignin and suberin biosynthesis pathways in cork oak (Quercus suber)
Source: BMC Plant Biol. 2018 Sep 17;18:198. doi: 10.1186/s12870-018-1403-5 (PMC6142680; doi:10.1186/s12870-018-1403-5)
Supplement: Supplementary file 2 — Types of transcriptional regulators. Families and number of transcriptional regulators targeted by QsMYB1. (XLSX 52 kb) [file 12870_2018_1403_MOESM2_ESM.xlsx]

## Sheet: PlantTFcat-all_1000bp
Family	Family_type	Sequence_Acc	Domains	Transcription Factor Family	Counts
A20-like	putative novel transcription regulator	chip1_pooled_pooledMock2-noModelkeepDup8_peak_29722_ORF-2	IPR000058	CCHC(Zn)	192
A20-like	putative novel transcription regulator	chip1_pooled_pooledMock2-noModelkeepDup8_peak_5528_ORF-3	IPR002653	C2H2	43
A20-like	putative novel transcription regulator	chip1_pooled_pooledMock2-noModelkeepDup8_peak_75975_ORF+2	IPR000058,IPR002653	WD40-like	19
AP2-EREBP	transcription factor	chip1_pooled_pooledMock2-noModelkeepDup8_peak_11367_ORF-1	IPR001471	BED-type(Zn)	13
AP2-EREBP	transcription factor	chip1_pooled_pooledMock2-noModelkeepDup8_peak_13949_ORF-3	IPR001471	AP2-EREBP	10
AP2-EREBP	transcription factor	chip1_pooled_pooledMock2-noModelkeepDup8_peak_29165_ORF+3	IPR001471	bHLH	10
AP2-EREBP	transcription factor	chip1_pooled_pooledMock2-noModelkeepDup8_peak_32672_ORF-1	IPR001471	CHROMO-DOMAIN	10
AP2-EREBP	transcription factor	chip1_pooled_pooledMock2-noModelkeepDup8_peak_37096_ORF-2	IPR001471	PHD	9
AP2-EREBP	transcription factor	chip1_pooled_pooledMock2-noModelkeepDup8_peak_65184_ORF-3	IPR001471	MYB-HB-like	8
AP2-EREBP	transcription factor	chip1_pooled_pooledMock2-noModelkeepDup8_peak_66124_ORF+3	IPR001471	C3H	7
AP2-EREBP	transcription factor	chip1_pooled_pooledMock2-noModelkeepDup8_peak_67166_ORF+1	IPR001471	WRKY	7
AP2-EREBP	transcription factor	chip1_pooled_pooledMock2-noModelkeepDup8_peak_77847_ORF-1	IPR001471	bZIP	6
AP2-EREBP	transcription factor	chip1_pooled_pooledMock2-noModelkeepDup8_peak_82215_ORF-3	IPR001471	NAM	6
AS2-LOB	transcription factor	chip1_pooled_pooledMock2-noModelkeepDup8_peak_28472_ORF+3	IPR004883	Homobox-WOX	5
AUX-IAA	transcription factor interactor and regulator	chip1_pooled_pooledMock2-noModelkeepDup8_peak_67580_ORF-1	IPR011525	B3-Domain	4
AUX-IAA	transcription factor interactor and regulator	chip1_pooled_pooledMock2-noModelkeepDup8_peak_90263_ORF-3	IPR011525	Bromodomain	4
B3-Domain	transcription factor	chip1_pooled_pooledMock2-noModelkeepDup8_peak_18011_ORF-2	IPR003340	LIM	4
B3-Domain	transcription factor	chip1_pooled_pooledMock2-noModelkeepDup8_peak_1427_ORF-2	IPR003340	MADS-type1	4
B3-Domain	transcription factor	chip1_pooled_pooledMock2-noModelkeepDup8_peak_408_ORF-1	IPR003340	TTF-type(Zn)	4
B3-Domain	transcription factor	chip1_pooled_pooledMock2-noModelkeepDup8_peak_83070_ORF+2	IPR003340	A20-like	3
BED-type(Zn)	transcription factor/ chromatin remodeling	chip1_pooled_pooledMock2-noModelkeepDup8_peak_8795_ORF-2	IPR003656	FYR	3
BED-type(Zn)	transcription factor/ chromatin remodeling	chip1_pooled_pooledMock2-noModelkeepDup8_peak_12113_ORF-1	IPR003656	GRAS	3
BED-type(Zn)	transcription factor/ chromatin remodeling	chip1_pooled_pooledMock2-noModelkeepDup8_peak_13239_ORF-3	IPR003656	ssDNA-binding-TF	3
BED-type(Zn)	transcription factor/ chromatin remodeling	chip1_pooled_pooledMock2-noModelkeepDup8_peak_18779_ORF-2	IPR003656	Tesmin	3
BED-type(Zn)	transcription factor/ chromatin remodeling	chip1_pooled_pooledMock2-noModelkeepDup8_peak_24651_ORF+1	IPR003656	AUX-IAA	2
BED-type(Zn)	transcription factor/ chromatin remodeling	chip1_pooled_pooledMock2-noModelkeepDup8_peak_37210_ORF+1	IPR003656	C3H-WRC/GRF	2
BED-type(Zn)	transcription factor/ chromatin remodeling	chip1_pooled_pooledMock2-noModelkeepDup8_peak_333_ORF+2	IPR003656	CW-Zn	2
BED-type(Zn)	transcription factor/ chromatin remodeling	chip1_pooled_pooledMock2-noModelkeepDup8_peak_44092_ORF-1	IPR003656	Hap3/NF-YB	2
BED-type(Zn)	transcription factor/ chromatin remodeling	chip1_pooled_pooledMock2-noModelkeepDup8_peak_4452_ORF+1	IPR003656	RR-A-type	2
BED-type(Zn)	transcription factor/ chromatin remodeling	chip1_pooled_pooledMock2-noModelkeepDup8_peak_64783_ORF-2	IPR003656	SET	2
BED-type(Zn)	transcription factor/ chromatin remodeling	chip1_pooled_pooledMock2-noModelkeepDup8_peak_77786_ORF-1	IPR003656	SNF2	2
BED-type(Zn)	transcription factor/ chromatin remodeling	chip1_pooled_pooledMock2-noModelkeepDup8_peak_77982_ORF+2	IPR003656	TCP	2
BED-type(Zn)	transcription factor/ chromatin remodeling	chip1_pooled_pooledMock2-noModelkeepDup8_peak_93399_ORF-1	IPR003656	ZF-HD	2
bHLH	transcription factor	chip1_pooled_pooledMock2-noModelkeepDup8_peak_14646_ORF+1	IPR011598	Znf-B	2
bHLH	transcription factor	chip1_pooled_pooledMock2-noModelkeepDup8_peak_18044_ORF-1	IPR011598	AS2-LOB	1
bHLH	transcription factor	chip1_pooled_pooledMock2-noModelkeepDup8_peak_20271_ORF-3	IPR011598	BTB-POZ	1
bHLH	transcription factor	chip1_pooled_pooledMock2-noModelkeepDup8_peak_25039_ORF-1	IPR011598	FAR	1
bHLH	transcription factor	chip1_pooled_pooledMock2-noModelkeepDup8_peak_43057_ORF-3	IPR011598	FHA-SMAD	1
bHLH	transcription factor	chip1_pooled_pooledMock2-noModelkeepDup8_peak_60059_ORF+3	IPR011598	GeBP	1
bHLH	transcription factor	chip1_pooled_pooledMock2-noModelkeepDup8_peak_71297_ORF-3	IPR011598	HD-ZIP	1
bHLH	transcription factor	chip1_pooled_pooledMock2-noModelkeepDup8_peak_71903_ORF+2	IPR011598	Homeodomain-LIKE	1
bHLH	transcription factor	chip1_pooled_pooledMock2-noModelkeepDup8_peak_78045_ORF-3	IPR011598	Homeodomain-TALE-KNOX	1
bHLH	transcription factor	chip1_pooled_pooledMock2-noModelkeepDup8_peak_87150_ORF+2	IPR011598	HSF-type-DNA-binding	1
Bromodomain	chromatin remodeler	chip1_pooled_pooledMock2-noModelkeepDup8_peak_2286_ORF-2	IPR001487,IPR001878	LisH	1
Bromodomain	chromatin remodeler	chip1_pooled_pooledMock2-noModelkeepDup8_peak_61831_ORF+2	IPR001487,IPR001878	RB	1
Bromodomain	chromatin remodeler	chip1_pooled_pooledMock2-noModelkeepDup8_peak_70942_ORF-1	IPR001487	STY-LRP1	1
Bromodomain	chromatin remodeler	chip1_pooled_pooledMock2-noModelkeepDup8_peak_557_ORF-3	IPR001487,IPR001878	TIFY	1
BTB-POZ	chromatin remodeling & transcription regulator	chip1_pooled_pooledMock2-noModelkeepDup8_peak_64826_ORF+3	IPR000210,IPR011333	TUBBY	1
bZIP	transcription factor	chip1_pooled_pooledMock2-noModelkeepDup8_peak_951_ORF+1	IPR004827	TOTAL	414
bZIP	transcription factor	chip1_pooled_pooledMock2-noModelkeepDup8_peak_14348_ORF-1	IPR004827,IPR011616,IPR011700
bZIP	transcription factor	chip1_pooled_pooledMock2-noModelkeepDup8_peak_22324_ORF-2	IPR004827
bZIP	transcription factor	chip1_pooled_pooledMock2-noModelkeepDup8_peak_34530_ORF-3	IPR004827
bZIP	transcription factor	chip1_pooled_pooledMock2-noModelkeepDup8_peak_69526_ORF+3	IPR004827,IPR011616
bZIP	transcription factor	chip1_pooled_pooledMock2-noModelkeepDup8_peak_84739_ORF+3	IPR004827
C2H2	transcription factor	chip1_pooled_pooledMock2-noModelkeepDup8_peak_11139_ORF+1	IPR007087
C2H2	transcription factor	chip1_pooled_pooledMock2-noModelkeepDup8_peak_11760_ORF-2	IPR007087
C2H2	transcription factor	chip1_pooled_pooledMock2-noModelkeepDup8_peak_11943_ORF+3	IPR007087,IPR015880
C2H2	transcription factor	chip1_pooled_pooledMock2-noModelkeepDup8_peak_15053_ORF+2	IPR007087
C2H2	transcription factor	chip1_pooled_pooledMock2-noModelkeepDup8_peak_16110_ORF-3	IPR007087
C2H2	transcription factor	chip1_pooled_pooledMock2-noModelkeepDup8_peak_18977_ORF-2	IPR015880
C2H2	transcription factor	chip1_pooled_pooledMock2-noModelkeepDup8_peak_22175_ORF+3	IPR001841,IPR013083
C2H2	transcription factor	chip1_pooled_pooledMock2-noModelkeepDup8_peak_23215_ORF+1	IPR007087
C2H2	transcription factor	chip1_pooled_pooledMock2-noModelkeepDup8_peak_24201_ORF-3	IPR001841,IPR013083,IPR017907,IPR018957
C2H2	transcription factor	chip1_pooled_pooledMock2-noModelkeepDup8_peak_29056_ORF+1	IPR007087,IPR015880
C2H2	transcription factor	chip1_pooled_pooledMock2-noModelkeepDup8_peak_37958_ORF-1	IPR007087
C2H2	transcription factor	chip1_pooled_pooledMock2-noModelkeepDup8_peak_38595_ORF+1	IPR001841
C2H2	transcription factor	chip1_pooled_pooledMock2-noModelkeepDup8_peak_38730_ORF+3	IPR001841,IPR013083
C2H2	transcription factor	chip1_pooled_pooledMock2-noModelkeepDup8_peak_47446_ORF-2	IPR007087
C2H2	transcription factor	chip1_pooled_pooledMock2-noModelkeepDup8_peak_47447_ORF-1	IPR007087
C2H2	transcription factor	chip1_pooled_pooledMock2-noModelkeepDup8_peak_47534_ORF+1	IPR001841,IPR018957
C2H2	transcription factor	chip1_pooled_pooledMock2-noModelkeepDup8_peak_48394_ORF+3	IPR007087
C2H2	transcription factor	chip1_pooled_pooledMock2-noModelkeepDup8_peak_48654_ORF+1	IPR007087
C2H2	transcription factor	chip1_pooled_pooledMock2-noModelkeepDup8_peak_49589_ORF-1	IPR001841,IPR013083,IPR018957
C2H2	transcription factor	chip1_pooled_pooledMock2-noModelkeepDup8_peak_51899_ORF-3	IPR007087,IPR015880
C2H2	transcription factor	chip1_pooled_pooledMock2-noModelkeepDup8_peak_60966_ORF-3	IPR007087
C2H2	transcription factor	chip1_pooled_pooledMock2-noModelkeepDup8_peak_64130_ORF+3	IPR007087,IPR015880
C2H2	transcription factor	chip1_pooled_pooledMock2-noModelkeepDup8_peak_66131_ORF+3	IPR001841
C2H2	transcription factor	chip1_pooled_pooledMock2-noModelkeepDup8_peak_66210_ORF+3	IPR001841
C2H2	transcription factor	chip1_pooled_pooledMock2-noModelkeepDup8_peak_66239_ORF+3	IPR007087
C2H2	transcription factor	chip1_pooled_pooledMock2-noModelkeepDup8_peak_69443_ORF-3	IPR007087
C2H2	transcription factor	chip1_pooled_pooledMock2-noModelkeepDup8_peak_70366_ORF-3	IPR001841,IPR013083,IPR018957
C2H2	transcription factor	chip1_pooled_pooledMock2-noModelkeepDup8_peak_72341_ORF+1	IPR001841,IPR013083,IPR018957
C2H2	transcription factor	chip1_pooled_pooledMock2-noModelkeepDup8_peak_73991_ORF+3	IPR007087
C2H2	transcription factor	chip1_pooled_pooledMock2-noModelkeepDup8_peak_75145_ORF-1	IPR007087
C2H2	transcription factor	chip1_pooled_pooledMock2-noModelkeepDup8_peak_76231_ORF+2	IPR007087,IPR013087
C2H2	transcription factor	chip1_pooled_pooledMock2-noModelkeepDup8_peak_80824_ORF-2	IPR007087
C2H2	transcription factor	chip1_pooled_pooledMock2-noModelkeepDup8_peak_80935_ORF-3	IPR015880
C2H2	transcription factor	chip1_pooled_pooledMock2-noModelkeepDup8_peak_81071_ORF+1	IPR007087
C2H2	transcription factor	chip1_pooled_pooledMock2-noModelkeepDup8_peak_82079_ORF+3	IPR001841
C2H2	transcription factor	chip1_pooled_pooledMock2-noModelkeepDup8_peak_82674_ORF+2	IPR007087
C2H2	transcription factor	chip1_pooled_pooledMock2-noModelkeepDup8_peak_83159_ORF-3	IPR001841,IPR013083
C2H2	transcription factor	chip1_pooled_pooledMock2-noModelkeepDup8_peak_86423_ORF-3	IPR007087
C2H2	transcription factor	chip1_pooled_pooledMock2-noModelkeepDup8_peak_87430_ORF-1	IPR015880
C2H2	transcription factor	chip1_pooled_pooledMock2-noModelkeepDup8_peak_87702_ORF+3	IPR007087
C2H2	transcription factor	chip1_pooled_pooledMock2-noModelkeepDup8_peak_87742_ORF+1	IPR007087,IPR015880
C2H2	transcription factor	chip1_pooled_pooledMock2-noModelkeepDup8_peak_87743_ORF+2	IPR007087,IPR015880
C2H2	transcription factor	chip1_pooled_pooledMock2-noModelkeepDup8_peak_90691_ORF-3	IPR007087,IPR013087,IPR015880
C3H	transcription factor	chip1_pooled_pooledMock2-noModelkeepDup8_peak_21896_ORF+3	IPR000571
C3H	transcription factor	chip1_pooled_pooledMock2-noModelkeepDup8_peak_28282_ORF-3	IPR000571
C3H	transcription factor	chip1_pooled_pooledMock2-noModelkeepDup8_peak_33427_ORF-1	IPR000571
C3H	transcription factor	chip1_pooled_pooledMock2-noModelkeepDup8_peak_418_ORF+2	IPR000571
C3H	transcription factor	chip1_pooled_pooledMock2-noModelkeepDup8_peak_57491_ORF+1	IPR000571
C3H	transcription factor	chip1_pooled_pooledMock2-noModelkeepDup8_peak_64111_ORF+2	IPR000571
C3H	transcription factor	chip1_pooled_pooledMock2-noModelkeepDup8_peak_92203_ORF-2	IPR000571
C3H-WRC/GRF	transcription factor interactor and regulator	chip1_pooled_pooledMock2-noModelkeepDup8_peak_28382_ORF+3	IPR014977
C3H-WRC/GRF	transcription factor interactor and regulator	chip1_pooled_pooledMock2-noModelkeepDup8_peak_6065_ORF+1	IPR014977
CCHC(Zn)	transcription factor interactor and regulator	chip1_pooled_pooledMock2-noModelkeepDup8_peak_7954_ORF+1	IPR001878,IPR006564
CCHC(Zn)	transcription factor interactor and regulator	chip1_pooled_pooledMock2-noModelkeepDup8_peak_94506_ORF-3	IPR001878
CCHC(Zn)	transcription factor interactor and regulator	chip1_pooled_pooledMock2-noModelkeepDup8_peak_95317_ORF-2	IPR001878
CCHC(Zn)	transcription factor interactor and regulator	chip1_pooled_pooledMock2-noModelkeepDup8_peak_95584_ORF-3	IPR001878
CCHC(Zn)	transcription factor interactor and regulator	chip1_pooled_pooledMock2-noModelkeepDup8_peak_95949_ORF-2	IPR001878
CCHC(Zn)	transcription factor interactor and regulator	chip1_pooled_pooledMock2-noModelkeepDup8_peak_96325_ORF+3	IPR001878
CCHC(Zn)	transcription factor interactor and regulator	chip1_pooled_pooledMock2-noModelkeepDup8_peak_96497_ORF-3	IPR001878
CCHC(Zn)	transcription factor interactor and regulator	chip1_pooled_pooledMock2-noModelkeepDup8_peak_8293_ORF+1	IPR001878
CCHC(Zn)	transcription factor interactor and regulator	chip1_pooled_pooledMock2-noModelkeepDup8_peak_8572_ORF+2	IPR001878
CCHC(Zn)	transcription factor interactor and regulator	chip1_pooled_pooledMock2-noModelkeepDup8_peak_8624_ORF-2	IPR001878
CCHC(Zn)	transcription factor interactor and regulator	chip1_pooled_pooledMock2-noModelkeepDup8_peak_9281_ORF-3	IPR001878
CCHC(Zn)	transcription factor interactor and regulator	chip1_pooled_pooledMock2-noModelkeepDup8_peak_755_ORF-3	IPR001878
CCHC(Zn)	transcription factor interactor and regulator	chip1_pooled_pooledMock2-noModelkeepDup8_peak_9752_ORF-3	IPR001878
CCHC(Zn)	transcription factor interactor and regulator	chip1_pooled_pooledMock2-noModelkeepDup8_peak_814_ORF+1	IPR001878,IPR006564
CCHC(Zn)	transcription factor interactor and regulator	chip1_pooled_pooledMock2-noModelkeepDup8_peak_856_ORF-3	IPR001878
CCHC(Zn)	transcription factor interactor and regulator	chip1_pooled_pooledMock2-noModelkeepDup8_peak_11269_ORF+2	IPR001878
CCHC(Zn)	transcription factor interactor and regulator	chip1_pooled_pooledMock2-noModelkeepDup8_peak_11272_ORF+2	IPR001878
CCHC(Zn)	transcription factor interactor and regulator	chip1_pooled_pooledMock2-noModelkeepDup8_peak_11559_ORF-3	IPR001878
CCHC(Zn)	transcription factor interactor and regulator	chip1_pooled_pooledMock2-noModelkeepDup8_peak_909_ORF-2	IPR001878
CCHC(Zn)	transcription factor interactor and regulator	chip1_pooled_pooledMock2-noModelkeepDup8_peak_12317_ORF+3	IPR001878
CCHC(Zn)	transcription factor interactor and regulator	chip1_pooled_pooledMock2-noModelkeepDup8_peak_12346_ORF+2	IPR001878
CCHC(Zn)	transcription factor interactor and regulator	chip1_pooled_pooledMock2-noModelkeepDup8_peak_938_ORF-1	IPR001878
CCHC(Zn)	transcription factor interactor and regulator	chip1_pooled_pooledMock2-noModelkeepDup8_peak_12424_ORF-3	IPR001878
CCHC(Zn)	transcription factor interactor and regulator	chip1_pooled_pooledMock2-noModelkeepDup8_peak_13233_ORF-2	IPR001878
CCHC(Zn)	transcription factor interactor and regulator	chip1_pooled_pooledMock2-noModelkeepDup8_peak_13384_ORF+3	IPR001878
CCHC(Zn)	transcription factor interactor and regulator	chip1_pooled_pooledMock2-noModelkeepDup8_peak_13584_ORF-1	IPR001878
CCHC(Zn)	transcription factor interactor and regulator	chip1_pooled_pooledMock2-noModelkeepDup8_peak_14017_ORF+2	IPR001878
CCHC(Zn)	transcription factor interactor and regulator	chip1_pooled_pooledMock2-noModelkeepDup8_peak_15025_ORF-3	IPR001878
CCHC(Zn)	transcription factor interactor and regulator	chip1_pooled_pooledMock2-noModelkeepDup8_peak_15087_ORF+3	IPR001878
CCHC(Zn)	transcription factor interactor and regulator	chip1_pooled_pooledMock2-noModelkeepDup8_peak_15160_ORF-2	IPR001878
CCHC(Zn)	transcription factor interactor and regulator	chip1_pooled_pooledMock2-noModelkeepDup8_peak_15169_ORF+1	IPR001878
CCHC(Zn)	transcription factor interactor and regulator	chip1_pooled_pooledMock2-noModelkeepDup8_peak_1130_ORF+2	IPR001878
CCHC(Zn)	transcription factor interactor and regulator	chip1_pooled_pooledMock2-noModelkeepDup8_peak_16317_ORF-2	IPR001878
CCHC(Zn)	transcription factor interactor and regulator	chip1_pooled_pooledMock2-noModelkeepDup8_peak_16681_ORF+3	IPR001878
CCHC(Zn)	transcription factor interactor and regulator	chip1_pooled_pooledMock2-noModelkeepDup8_peak_16969_ORF+2	IPR001878
CCHC(Zn)	transcription factor interactor and regulator	chip1_pooled_pooledMock2-noModelkeepDup8_peak_17055_ORF+1	IPR001878
CCHC(Zn)	transcription factor interactor and regulator	chip1_pooled_pooledMock2-noModelkeepDup8_peak_17281_ORF-2	IPR001878
CCHC(Zn)	transcription factor interactor and regulator	chip1_pooled_pooledMock2-noModelkeepDup8_peak_17838_ORF-1	IPR001878
CCHC(Zn)	transcription factor interactor and regulator	chip1_pooled_pooledMock2-noModelkeepDup8_peak_18494_ORF-2	IPR001878
CCHC(Zn)	transcription factor interactor and regulator	chip1_pooled_pooledMock2-noModelkeepDup8_peak_19280_ORF+2	IPR001878
CCHC(Zn)	transcription factor interactor and regulator	chip1_pooled_pooledMock2-noModelkeepDup8_peak_19602_ORF+1	IPR001878
CCHC(Zn)	transcription factor interactor and regulator	chip1_pooled_pooledMock2-noModelkeepDup8_peak_19866_ORF+2	IPR001878
CCHC(Zn)	transcription factor interactor and regulator	chip1_pooled_pooledMock2-noModelkeepDup8_peak_19888_ORF-2	IPR001878
CCHC(Zn)	transcription factor interactor and regulator	chip1_pooled_pooledMock2-noModelkeepDup8_peak_20076_ORF-2	IPR001878
CCHC(Zn)	transcription factor interactor and regulator	chip1_pooled_pooledMock2-noModelkeepDup8_peak_20077_ORF-2	IPR001878
CCHC(Zn)	transcription factor interactor and regulator	chip1_pooled_pooledMock2-noModelkeepDup8_peak_22497_ORF-3	IPR001878
CCHC(Zn)	transcription factor interactor and regulator	chip1_pooled_pooledMock2-noModelkeepDup8_peak_22752_ORF+1	IPR001878
CCHC(Zn)	transcription factor interactor and regulator	chip1_pooled_pooledMock2-noModelkeepDup8_peak_23035_ORF+1	IPR001878
CCHC(Zn)	transcription factor interactor and regulator	chip1_pooled_pooledMock2-noModelkeepDup8_peak_23469_ORF+3	IPR001878
CCHC(Zn)	transcription factor interactor and regulator	chip1_pooled_pooledMock2-noModelkeepDup8_peak_23555_ORF+1	IPR001878
CCHC(Zn)	transcription factor interactor and regulator	chip1_pooled_pooledMock2-noModelkeepDup8_peak_24103_ORF-1	IPR001878
CCHC(Zn)	transcription factor interactor and regulator	chip1_pooled_pooledMock2-noModelkeepDup8_peak_243_ORF+1	IPR001878,IPR012337
CCHC(Zn)	transcription factor interactor and regulator	chip1_pooled_pooledMock2-noModelkeepDup8_peak_24568_ORF+2	IPR001878
CCHC(Zn)	transcription factor interactor and regulator	chip1_pooled_pooledMock2-noModelkeepDup8_peak_25668_ORF+2	IPR001878
CCHC(Zn)	transcription factor interactor and regulator	chip1_pooled_pooledMock2-noModelkeepDup8_peak_25875_ORF+1	IPR001878
CCHC(Zn)	transcription factor interactor and regulator	chip1_pooled_pooledMock2-noModelkeepDup8_peak_26494_ORF+1	IPR001878
CCHC(Zn)	transcription factor interactor and regulator	chip1_pooled_pooledMock2-noModelkeepDup8_peak_27434_ORF+3	IPR001878
CCHC(Zn)	transcription factor interactor and regulator	chip1_pooled_pooledMock2-noModelkeepDup8_peak_1897_ORF+2	IPR001878
CCHC(Zn)	transcription factor interactor and regulator	chip1_pooled_pooledMock2-noModelkeepDup8_peak_1912_ORF-3	IPR001878
CCHC(Zn)	transcription factor interactor and regulator	chip1_pooled_pooledMock2-noModelkeepDup8_peak_28317_ORF+3	IPR001878
CCHC(Zn)	transcription factor interactor and regulator	chip1_pooled_pooledMock2-noModelkeepDup8_peak_28552_ORF-2	IPR001878
CCHC(Zn)	transcription factor interactor and regulator	chip1_pooled_pooledMock2-noModelkeepDup8_peak_28720_ORF+2	IPR001878,IPR012337
CCHC(Zn)	transcription factor interactor and regulator	chip1_pooled_pooledMock2-noModelkeepDup8_peak_2037_ORF-3	IPR001878
CCHC(Zn)	transcription factor interactor and regulator	chip1_pooled_pooledMock2-noModelkeepDup8_peak_2042_ORF-3	IPR001878
CCHC(Zn)	transcription factor interactor and regulator	chip1_pooled_pooledMock2-noModelkeepDup8_peak_30309_ORF-2	IPR001878
CCHC(Zn)	transcription factor interactor and regulator	chip1_pooled_pooledMock2-noModelkeepDup8_peak_32187_ORF+2	IPR001878
CCHC(Zn)	transcription factor interactor and regulator	chip1_pooled_pooledMock2-noModelkeepDup8_peak_32569_ORF+2	IPR001878
CCHC(Zn)	transcription factor interactor and regulator	chip1_pooled_pooledMock2-noModelkeepDup8_peak_34459_ORF-3	IPR001878
CCHC(Zn)	transcription factor interactor and regulator	chip1_pooled_pooledMock2-noModelkeepDup8_peak_34726_ORF+3	IPR001878
CCHC(Zn)	transcription factor interactor and regulator	chip1_pooled_pooledMock2-noModelkeepDup8_peak_34945_ORF+1	IPR001878
CCHC(Zn)	transcription factor interactor and regulator	chip1_pooled_pooledMock2-noModelkeepDup8_peak_35766_ORF-2	IPR001878
CCHC(Zn)	transcription factor interactor and regulator	chip1_pooled_pooledMock2-noModelkeepDup8_peak_36115_ORF-2	IPR001878
CCHC(Zn)	transcription factor interactor and regulator	chip1_pooled_pooledMock2-noModelkeepDup8_peak_2447_ORF+3	IPR001878
CCHC(Zn)	transcription factor interactor and regulator	chip1_pooled_pooledMock2-noModelkeepDup8_peak_36505_ORF+3	IPR001878,IPR012337
CCHC(Zn)	transcription factor interactor and regulator	chip1_pooled_pooledMock2-noModelkeepDup8_peak_2495_ORF-3	IPR001878
CCHC(Zn)	transcription factor interactor and regulator	chip1_pooled_pooledMock2-noModelkeepDup8_peak_38217_ORF+3	IPR001878
CCHC(Zn)	transcription factor interactor and regulator	chip1_pooled_pooledMock2-noModelkeepDup8_peak_38538_ORF+2	IPR001878
CCHC(Zn)	transcription factor interactor and regulator	chip1_pooled_pooledMock2-noModelkeepDup8_peak_38919_ORF+2	IPR001878
CCHC(Zn)	transcription factor interactor and regulator	chip1_pooled_pooledMock2-noModelkeepDup8_peak_39001_ORF+2	IPR001878
CCHC(Zn)	transcription factor interactor and regulator	chip1_pooled_pooledMock2-noModelkeepDup8_peak_39099_ORF+2	IPR001878
CCHC(Zn)	transcription factor interactor and regulator	chip1_pooled_pooledMock2-noModelkeepDup8_peak_39147_ORF-3	IPR001878
CCHC(Zn)	transcription factor interactor and regulator	chip1_pooled_pooledMock2-noModelkeepDup8_peak_2627_ORF-1	IPR001878,IPR006564
CCHC(Zn)	transcription factor interactor and regulator	chip1_pooled_pooledMock2-noModelkeepDup8_peak_40229_ORF-2	IPR001878
CCHC(Zn)	transcription factor interactor and regulator	chip1_pooled_pooledMock2-noModelkeepDup8_peak_40390_ORF+3	IPR001878
CCHC(Zn)	transcription factor interactor and regulator	chip1_pooled_pooledMock2-noModelkeepDup8_peak_2689_ORF+1	IPR001878
CCHC(Zn)	transcription factor interactor and regulator	chip1_pooled_pooledMock2-noModelkeepDup8_peak_40684_ORF-2	IPR001878
CCHC(Zn)	transcription factor interactor and regulator	chip1_pooled_pooledMock2-noModelkeepDup8_peak_40878_ORF+3	IPR001878
CCHC(Zn)	transcription factor interactor and regulator	chip1_pooled_pooledMock2-noModelkeepDup8_peak_2742_ORF-3	IPR001878
CCHC(Zn)	transcription factor interactor and regulator	chip1_pooled_pooledMock2-noModelkeepDup8_peak_365_ORF+1	IPR001878
CCHC(Zn)	transcription factor interactor and regulator	chip1_pooled_pooledMock2-noModelkeepDup8_peak_2753_ORF-1	IPR001878
CCHC(Zn)	transcription factor interactor and regulator	chip1_pooled_pooledMock2-noModelkeepDup8_peak_42000_ORF-2	IPR001878
CCHC(Zn)	transcription factor interactor and regulator	chip1_pooled_pooledMock2-noModelkeepDup8_peak_42022_ORF+2	IPR001878
CCHC(Zn)	transcription factor interactor and regulator	chip1_pooled_pooledMock2-noModelkeepDup8_peak_43203_ORF+1	IPR001878
CCHC(Zn)	transcription factor interactor and regulator	chip1_pooled_pooledMock2-noModelkeepDup8_peak_43350_ORF+1	IPR001878
CCHC(Zn)	transcription factor interactor and regulator	chip1_pooled_pooledMock2-noModelkeepDup8_peak_43762_ORF+3	IPR001878
CCHC(Zn)	transcription factor interactor and regulator	chip1_pooled_pooledMock2-noModelkeepDup8_peak_2952_ORF+2	IPR001878
CCHC(Zn)	transcription factor interactor and regulator	chip1_pooled_pooledMock2-noModelkeepDup8_peak_2972_ORF-1	IPR001878
CCHC(Zn)	transcription factor interactor and regulator	chip1_pooled_pooledMock2-noModelkeepDup8_peak_44636_ORF+1	IPR001878
CCHC(Zn)	transcription factor interactor and regulator	chip1_pooled_pooledMock2-noModelkeepDup8_peak_44637_ORF+2	IPR001878
CCHC(Zn)	transcription factor interactor and regulator	chip1_pooled_pooledMock2-noModelkeepDup8_peak_46069_ORF-1	IPR001878
CCHC(Zn)	transcription factor interactor and regulator	chip1_pooled_pooledMock2-noModelkeepDup8_peak_48094_ORF+2	IPR001878
CCHC(Zn)	transcription factor interactor and regulator	chip1_pooled_pooledMock2-noModelkeepDup8_peak_48378_ORF+3	IPR001878
CCHC(Zn)	transcription factor interactor and regulator	chip1_pooled_pooledMock2-noModelkeepDup8_peak_3504_ORF-3	IPR001878
CCHC(Zn)	transcription factor interactor and regulator	chip1_pooled_pooledMock2-noModelkeepDup8_peak_50370_ORF-2	IPR001878
CCHC(Zn)	transcription factor interactor and regulator	chip1_pooled_pooledMock2-noModelkeepDup8_peak_50428_ORF+2	IPR001878
CCHC(Zn)	transcription factor interactor and regulator	chip1_pooled_pooledMock2-noModelkeepDup8_peak_50507_ORF+3	IPR001878
CCHC(Zn)	transcription factor interactor and regulator	chip1_pooled_pooledMock2-noModelkeepDup8_peak_50720_ORF+2	IPR001878
CCHC(Zn)	transcription factor interactor and regulator	chip1_pooled_pooledMock2-noModelkeepDup8_peak_50835_ORF-3	IPR001878
CCHC(Zn)	transcription factor interactor and regulator	chip1_pooled_pooledMock2-noModelkeepDup8_peak_51923_ORF-3	IPR001878
CCHC(Zn)	transcription factor interactor and regulator	chip1_pooled_pooledMock2-noModelkeepDup8_peak_51988_ORF-1	IPR001878
CCHC(Zn)	transcription factor interactor and regulator	chip1_pooled_pooledMock2-noModelkeepDup8_peak_54211_ORF+2	IPR001878
CCHC(Zn)	transcription factor interactor and regulator	chip1_pooled_pooledMock2-noModelkeepDup8_peak_55248_ORF+1	IPR001878
CCHC(Zn)	transcription factor interactor and regulator	chip1_pooled_pooledMock2-noModelkeepDup8_peak_4131_ORF+2	IPR001878
CCHC(Zn)	transcription factor interactor and regulator	chip1_pooled_pooledMock2-noModelkeepDup8_peak_55833_ORF+3	IPR001878
CCHC(Zn)	transcription factor interactor and regulator	chip1_pooled_pooledMock2-noModelkeepDup8_peak_57683_ORF-2	IPR001878
CCHC(Zn)	transcription factor interactor and regulator	chip1_pooled_pooledMock2-noModelkeepDup8_peak_58116_ORF-2	IPR001878
CCHC(Zn)	transcription factor interactor and regulator	chip1_pooled_pooledMock2-noModelkeepDup8_peak_58359_ORF-3	IPR001878
CCHC(Zn)	transcription factor interactor and regulator	chip1_pooled_pooledMock2-noModelkeepDup8_peak_58387_ORF-3	IPR001878
CCHC(Zn)	transcription factor interactor and regulator	chip1_pooled_pooledMock2-noModelkeepDup8_peak_58675_ORF+2	IPR001878
CCHC(Zn)	transcription factor interactor and regulator	chip1_pooled_pooledMock2-noModelkeepDup8_peak_4546_ORF-2	IPR001878
CCHC(Zn)	transcription factor interactor and regulator	chip1_pooled_pooledMock2-noModelkeepDup8_peak_59760_ORF+2	IPR001878
CCHC(Zn)	transcription factor interactor and regulator	chip1_pooled_pooledMock2-noModelkeepDup8_peak_61789_ORF+3	IPR001878
CCHC(Zn)	transcription factor interactor and regulator	chip1_pooled_pooledMock2-noModelkeepDup8_peak_61838_ORF-3	IPR001878
CCHC(Zn)	transcription factor interactor and regulator	chip1_pooled_pooledMock2-noModelkeepDup8_peak_460_ORF+3	IPR001878
CCHC(Zn)	transcription factor interactor and regulator	chip1_pooled_pooledMock2-noModelkeepDup8_peak_62362_ORF+2	IPR001878
CCHC(Zn)	transcription factor interactor and regulator	chip1_pooled_pooledMock2-noModelkeepDup8_peak_63157_ORF-3	IPR001878
CCHC(Zn)	transcription factor interactor and regulator	chip1_pooled_pooledMock2-noModelkeepDup8_peak_63850_ORF+1	IPR001878
CCHC(Zn)	transcription factor interactor and regulator	chip1_pooled_pooledMock2-noModelkeepDup8_peak_64390_ORF+3	IPR001878
CCHC(Zn)	transcription factor interactor and regulator	chip1_pooled_pooledMock2-noModelkeepDup8_peak_64421_ORF+3	IPR001878
CCHC(Zn)	transcription factor interactor and regulator	chip1_pooled_pooledMock2-noModelkeepDup8_peak_65092_ORF+2	IPR001878
CCHC(Zn)	transcription factor interactor and regulator	chip1_pooled_pooledMock2-noModelkeepDup8_peak_65668_ORF-3	IPR001878
CCHC(Zn)	transcription factor interactor and regulator	chip1_pooled_pooledMock2-noModelkeepDup8_peak_65668_ORF-2	IPR001878
CCHC(Zn)	transcription factor interactor and regulator	chip1_pooled_pooledMock2-noModelkeepDup8_peak_65853_ORF+2	IPR001878
CCHC(Zn)	transcription factor interactor and regulator	chip1_pooled_pooledMock2-noModelkeepDup8_peak_66920_ORF+1	IPR001878
CCHC(Zn)	transcription factor interactor and regulator	chip1_pooled_pooledMock2-noModelkeepDup8_peak_66998_ORF+3	IPR001878
CCHC(Zn)	transcription factor interactor and regulator	chip1_pooled_pooledMock2-noModelkeepDup8_peak_67829_ORF-1	IPR001878
CCHC(Zn)	transcription factor interactor and regulator	chip1_pooled_pooledMock2-noModelkeepDup8_peak_68454_ORF+1	IPR001878
CCHC(Zn)	transcription factor interactor and regulator	chip1_pooled_pooledMock2-noModelkeepDup8_peak_68845_ORF+3	IPR001878
CCHC(Zn)	transcription factor interactor and regulator	chip1_pooled_pooledMock2-noModelkeepDup8_peak_68862_ORF+3	IPR001878
CCHC(Zn)	transcription factor interactor and regulator	chip1_pooled_pooledMock2-noModelkeepDup8_peak_69389_ORF-1	IPR001878
CCHC(Zn)	transcription factor interactor and regulator	chip1_pooled_pooledMock2-noModelkeepDup8_peak_69675_ORF+1	IPR001878
CCHC(Zn)	transcription factor interactor and regulator	chip1_pooled_pooledMock2-noModelkeepDup8_peak_70189_ORF-2	IPR001878
CCHC(Zn)	transcription factor interactor and regulator	chip1_pooled_pooledMock2-noModelkeepDup8_peak_70679_ORF-2	IPR001878
CCHC(Zn)	transcription factor interactor and regulator	chip1_pooled_pooledMock2-noModelkeepDup8_peak_5612_ORF-1	IPR001878
CCHC(Zn)	transcription factor interactor and regulator	chip1_pooled_pooledMock2-noModelkeepDup8_peak_516_ORF+1	IPR001878,IPR006564
CCHC(Zn)	transcription factor interactor and regulator	chip1_pooled_pooledMock2-noModelkeepDup8_peak_72237_ORF-1	IPR001878
CCHC(Zn)	transcription factor interactor and regulator	chip1_pooled_pooledMock2-noModelkeepDup8_peak_72353_ORF-1	IPR001878
CCHC(Zn)	transcription factor interactor and regulator	chip1_pooled_pooledMock2-noModelkeepDup8_peak_72587_ORF-2	IPR001878
CCHC(Zn)	transcription factor interactor and regulator	chip1_pooled_pooledMock2-noModelkeepDup8_peak_72932_ORF+3	IPR001878
CCHC(Zn)	transcription factor interactor and regulator	chip1_pooled_pooledMock2-noModelkeepDup8_peak_72974_ORF+3	IPR001878
CCHC(Zn)	transcription factor interactor and regulator	chip1_pooled_pooledMock2-noModelkeepDup8_peak_74859_ORF-2	IPR001878
CCHC(Zn)	transcription factor interactor and regulator	chip1_pooled_pooledMock2-noModelkeepDup8_peak_75204_ORF-1	IPR001878
CCHC(Zn)	transcription factor interactor and regulator	chip1_pooled_pooledMock2-noModelkeepDup8_peak_75670_ORF-2	IPR001878
CCHC(Zn)	transcription factor interactor and regulator	chip1_pooled_pooledMock2-noModelkeepDup8_peak_76016_ORF-3	IPR001878
CCHC(Zn)	transcription factor interactor and regulator	chip1_pooled_pooledMock2-noModelkeepDup8_peak_77102_ORF-3	IPR001878
CCHC(Zn)	transcription factor interactor and regulator	chip1_pooled_pooledMock2-noModelkeepDup8_peak_77780_ORF+1	IPR001878
CCHC(Zn)	transcription factor interactor and regulator	chip1_pooled_pooledMock2-noModelkeepDup8_peak_77828_ORF+3	IPR001878
CCHC(Zn)	transcription factor interactor and regulator	chip1_pooled_pooledMock2-noModelkeepDup8_peak_77878_ORF-1	IPR001878
CCHC(Zn)	transcription factor interactor and regulator	chip1_pooled_pooledMock2-noModelkeepDup8_peak_78129_ORF-1	IPR001878
CCHC(Zn)	transcription factor interactor and regulator	chip1_pooled_pooledMock2-noModelkeepDup8_peak_78428_ORF+3	IPR001878
CCHC(Zn)	transcription factor interactor and regulator	chip1_pooled_pooledMock2-noModelkeepDup8_peak_79313_ORF+3	IPR001878
CCHC(Zn)	transcription factor interactor and regulator	chip1_pooled_pooledMock2-noModelkeepDup8_peak_79894_ORF+2	IPR001878
CCHC(Zn)	transcription factor interactor and regulator	chip1_pooled_pooledMock2-noModelkeepDup8_peak_81423_ORF-3	IPR001878
CCHC(Zn)	transcription factor interactor and regulator	chip1_pooled_pooledMock2-noModelkeepDup8_peak_82562_ORF-3	IPR001878
CCHC(Zn)	transcription factor interactor and regulator	chip1_pooled_pooledMock2-noModelkeepDup8_peak_82632_ORF+3	IPR001878
CCHC(Zn)	transcription factor interactor and regulator	chip1_pooled_pooledMock2-noModelkeepDup8_peak_6962_ORF+2	IPR001878
CCHC(Zn)	transcription factor interactor and regulator	chip1_pooled_pooledMock2-noModelkeepDup8_peak_84571_ORF+2	IPR001878
CCHC(Zn)	transcription factor interactor and regulator	chip1_pooled_pooledMock2-noModelkeepDup8_peak_84944_ORF-1	IPR001878
CCHC(Zn)	transcription factor interactor and regulator	chip1_pooled_pooledMock2-noModelkeepDup8_peak_85547_ORF-2	IPR001878
CCHC(Zn)	transcription factor interactor and regulator	chip1_pooled_pooledMock2-noModelkeepDup8_peak_85643_ORF+1	IPR001878
CCHC(Zn)	transcription factor interactor and regulator	chip1_pooled_pooledMock2-noModelkeepDup8_peak_85891_ORF+3	IPR001878
CCHC(Zn)	transcription factor interactor and regulator	chip1_pooled_pooledMock2-noModelkeepDup8_peak_7206_ORF-2	IPR001878
CCHC(Zn)	transcription factor interactor and regulator	chip1_pooled_pooledMock2-noModelkeepDup8_peak_87035_ORF-2	IPR001878
CCHC(Zn)	transcription factor interactor and regulator	chip1_pooled_pooledMock2-noModelkeepDup8_peak_87349_ORF+3	IPR001878
CCHC(Zn)	transcription factor interactor and regulator	chip1_pooled_pooledMock2-noModelkeepDup8_peak_87482_ORF+3	IPR001878
CCHC(Zn)	transcription factor interactor and regulator	chip1_pooled_pooledMock2-noModelkeepDup8_peak_87508_ORF-1	IPR001878
CCHC(Zn)	transcription factor interactor and regulator	chip1_pooled_pooledMock2-noModelkeepDup8_peak_87613_ORF-2	IPR001878
CCHC(Zn)	transcription factor interactor and regulator	chip1_pooled_pooledMock2-noModelkeepDup8_peak_89013_ORF+3	IPR001878
CCHC(Zn)	transcription factor interactor and regulator	chip1_pooled_pooledMock2-noModelkeepDup8_peak_89238_ORF-1	IPR001878
CCHC(Zn)	transcription factor interactor and regulator	chip1_pooled_pooledMock2-noModelkeepDup8_peak_89359_ORF+3	IPR001878
CCHC(Zn)	transcription factor interactor and regulator	chip1_pooled_pooledMock2-noModelkeepDup8_peak_7529_ORF-2	IPR001878
CCHC(Zn)	transcription factor interactor and regulator	chip1_pooled_pooledMock2-noModelkeepDup8_peak_7540_ORF+1	IPR001878
CCHC(Zn)	transcription factor interactor and regulator	chip1_pooled_pooledMock2-noModelkeepDup8_peak_90525_ORF+1	IPR001878
CCHC(Zn)	transcription factor interactor and regulator	chip1_pooled_pooledMock2-noModelkeepDup8_peak_7620_ORF-3	IPR001878
CCHC(Zn)	transcription factor interactor and regulator	chip1_pooled_pooledMock2-noModelkeepDup8_peak_91003_ORF-1	IPR001878
CCHC(Zn)	transcription factor interactor and regulator	chip1_pooled_pooledMock2-noModelkeepDup8_peak_91092_ORF-3	IPR001878
CCHC(Zn)	transcription factor interactor and regulator	chip1_pooled_pooledMock2-noModelkeepDup8_peak_7680_ORF+1	IPR001878,IPR006564
CCHC(Zn)	transcription factor interactor and regulator	chip1_pooled_pooledMock2-noModelkeepDup8_peak_7765_ORF-3	IPR001878
CCHC(Zn)	transcription factor interactor and regulator	chip1_pooled_pooledMock2-noModelkeepDup8_peak_92606_ORF-3	IPR001878
CCHC(Zn)	transcription factor interactor and regulator	chip1_pooled_pooledMock2-noModelkeepDup8_peak_92607_ORF+3	IPR001878
CCHC(Zn)	transcription factor interactor and regulator	chip1_pooled_pooledMock2-noModelkeepDup8_peak_92856_ORF-2	IPR001878
CCHC(Zn)	transcription factor interactor and regulator	chip1_pooled_pooledMock2-noModelkeepDup8_peak_93765_ORF-2	IPR001878
CHROMO-DOMAIN	chromatin remodeling & transcriptional activation	chip1_pooled_pooledMock2-noModelkeepDup8_peak_9494_ORF-1	IPR000953,IPR016197
CHROMO-DOMAIN	chromatin remodeling & transcriptional activation	chip1_pooled_pooledMock2-noModelkeepDup8_peak_10022_ORF-2	IPR000953
CHROMO-DOMAIN	chromatin remodeling & transcriptional activation	chip1_pooled_pooledMock2-noModelkeepDup8_peak_18_ORF-1	IPR012337,IPR016197
CHROMO-DOMAIN	chromatin remodeling & transcriptional activation	chip1_pooled_pooledMock2-noModelkeepDup8_peak_27930_ORF-3	IPR000953,IPR012337,IPR016197
CHROMO-DOMAIN	chromatin remodeling & transcriptional activation	chip1_pooled_pooledMock2-noModelkeepDup8_peak_40106_ORF+3	IPR000953,IPR016197
CHROMO-DOMAIN	chromatin remodeling & transcriptional activation	chip1_pooled_pooledMock2-noModelkeepDup8_peak_41889_ORF-3	IPR000953,IPR016197
CHROMO-DOMAIN	chromatin remodeling & transcriptional activation	chip1_pooled_pooledMock2-noModelkeepDup8_peak_53124_ORF+2	IPR000953
CHROMO-DOMAIN	chromatin remodeling & transcriptional activation	chip1_pooled_pooledMock2-noModelkeepDup8_peak_62875_ORF-1	IPR016197
CHROMO-DOMAIN	chromatin remodeling & transcriptional activation	chip1_pooled_pooledMock2-noModelkeepDup8_peak_69986_ORF-2	IPR000953,IPR016197
CHROMO-DOMAIN	chromatin remodeling & transcriptional activation	chip1_pooled_pooledMock2-noModelkeepDup8_peak_79372_ORF-3	IPR000953,IPR016197
CW-Zn	putative transcription factor & chromatin remodeling	chip1_pooled_pooledMock2-noModelkeepDup8_peak_18378_ORF+3	IPR011124
CW-Zn	putative transcription factor & chromatin remodeling	chip1_pooled_pooledMock2-noModelkeepDup8_peak_18379_ORF+1	IPR011124
FAR	transcription factor	chip1_pooled_pooledMock2-noModelkeepDup8_peak_63127_ORF+3	IPR004330
FHA-SMAD	transcription factor interactor and regulator	chip1_pooled_pooledMock2-noModelkeepDup8_peak_18056_ORF-1	IPR008984
FYR	chromatin remodeling & transcription regulator	chip1_pooled_pooledMock2-noModelkeepDup8_peak_39773_ORF-3	IPR003888
FYR	chromatin remodeling & transcription regulator	chip1_pooled_pooledMock2-noModelkeepDup8_peak_73861_ORF+3	IPR003888
FYR	chromatin remodeling & transcription regulator	chip1_pooled_pooledMock2-noModelkeepDup8_peak_90834_ORF-2	IPR003888
GeBP	transcription factor	chip1_pooled_pooledMock2-noModelkeepDup8_peak_4260_ORF+3	IPR007592
GRAS	transcription factor	chip1_pooled_pooledMock2-noModelkeepDup8_peak_15030_ORF+3	IPR005202
GRAS	transcription factor	chip1_pooled_pooledMock2-noModelkeepDup8_peak_26647_ORF-3	IPR005202
GRAS	transcription factor	chip1_pooled_pooledMock2-noModelkeepDup8_peak_77976_ORF-3	IPR005202
Hap3/NF-YB	transcription factor	chip1_pooled_pooledMock2-noModelkeepDup8_peak_20261_ORF-3	IPR009072
Hap3/NF-YB	transcription factor	chip1_pooled_pooledMock2-noModelkeepDup8_peak_27196_ORF+1	IPR009072
HD-ZIP	transcription factor	chip1_pooled_pooledMock2-noModelkeepDup8_peak_14186_ORF-3	IPR001356,IPR006455,IPR006456,IPR009057
Homeodomain-LIKE	transcription regulator	chip1_pooled_pooledMock2-noModelkeepDup8_peak_53772_ORF-1	IPR009057
Homeodomain-TALE-KNOX	transcription factor	chip1_pooled_pooledMock2-noModelkeepDup8_peak_80295_ORF-2	IPR001356,IPR008422,IPR009057
Homobox-WOX	transcription factor	chip1_pooled_pooledMock2-noModelkeepDup8_peak_14185_ORF-2	IPR001356,IPR006455,IPR009057
Homobox-WOX	transcription factor	chip1_pooled_pooledMock2-noModelkeepDup8_peak_29001_ORF+3	IPR001356,IPR009057
Homobox-WOX	transcription factor	chip1_pooled_pooledMock2-noModelkeepDup8_peak_40758_ORF-1	IPR001356,IPR009057
Homobox-WOX	transcription factor	chip1_pooled_pooledMock2-noModelkeepDup8_peak_71394_ORF+1	IPR001356,IPR009057
Homobox-WOX	transcription factor	chip1_pooled_pooledMock2-noModelkeepDup8_peak_80295_ORF-2	IPR001356,IPR008422,IPR009057
HSF-type-DNA-binding	transcription factor	chip1_pooled_pooledMock2-noModelkeepDup8_peak_74346_ORF+3	IPR000232
LIM	transcription factor interactor and regulator	chip1_pooled_pooledMock2-noModelkeepDup8_peak_94343_ORF+2	IPR001781
LIM	transcription factor interactor and regulator	chip1_pooled_pooledMock2-noModelkeepDup8_peak_13807_ORF+1	IPR001781
LIM	transcription factor interactor and regulator	chip1_pooled_pooledMock2-noModelkeepDup8_peak_42602_ORF-2	IPR001781
LIM	transcription factor interactor and regulator	chip1_pooled_pooledMock2-noModelkeepDup8_peak_51961_ORF+3	IPR001781,IPR001841,IPR001965
LisH	transcription factor interactor and regulator	chip1_pooled_pooledMock2-noModelkeepDup8_peak_46572_ORF-1	IPR006594
MADS-type1	transcription factor	chip1_pooled_pooledMock2-noModelkeepDup8_peak_35879_ORF+2	IPR002100
MADS-type1	transcription factor	chip1_pooled_pooledMock2-noModelkeepDup8_peak_44438_ORF-3	IPR002100
MADS-type1	transcription factor	chip1_pooled_pooledMock2-noModelkeepDup8_peak_61973_ORF+2	IPR002100
MADS-type1	transcription factor	chip1_pooled_pooledMock2-noModelkeepDup8_peak_82063_ORF-1	IPR002100
MYB-HB-like	transcription factor	chip1_pooled_pooledMock2-noModelkeepDup8_peak_95577_ORF-3	IPR006447,IPR009057
MYB-HB-like	transcription factor	chip1_pooled_pooledMock2-noModelkeepDup8_peak_42258_ORF-1	IPR001005,IPR009057,IPR017877
MYB-HB-like	transcription factor	chip1_pooled_pooledMock2-noModelkeepDup8_peak_52405_ORF-1	IPR001005,IPR009057,IPR015495,IPR017930
MYB-HB-like	transcription factor	chip1_pooled_pooledMock2-noModelkeepDup8_peak_72249_ORF+1	IPR001005,IPR009057,IPR015495,IPR017930
MYB-HB-like	transcription factor	chip1_pooled_pooledMock2-noModelkeepDup8_peak_74020_ORF-3	IPR001005,IPR009057,IPR015495,IPR017877
MYB-HB-like	transcription factor	chip1_pooled_pooledMock2-noModelkeepDup8_peak_82478_ORF+1	IPR001005,IPR009057,IPR017877
MYB-HB-like	transcription factor	chip1_pooled_pooledMock2-noModelkeepDup8_peak_83371_ORF+1	IPR001005,IPR009057,IPR015495,IPR017930
MYB-HB-like	transcription factor	chip1_pooled_pooledMock2-noModelkeepDup8_peak_7495_ORF+3	IPR001005,IPR009057,IPR015495,IPR017877
NAM	transcription factor	chip1_pooled_pooledMock2-noModelkeepDup8_peak_2104_ORF+1	IPR003441
NAM	transcription factor	chip1_pooled_pooledMock2-noModelkeepDup8_peak_40450_ORF+3	IPR003441
NAM	transcription factor	chip1_pooled_pooledMock2-noModelkeepDup8_peak_60478_ORF-3	IPR003441
NAM	transcription factor	chip1_pooled_pooledMock2-noModelkeepDup8_peak_62772_ORF-2	IPR003441
NAM	transcription factor	chip1_pooled_pooledMock2-noModelkeepDup8_peak_68519_ORF+3	IPR003441
NAM	transcription factor	chip1_pooled_pooledMock2-noModelkeepDup8_peak_76215_ORF+2	IPR003441
PHD	chromatin regulator	chip1_pooled_pooledMock2-noModelkeepDup8_peak_12116_ORF-1	IPR001841,IPR001965,IPR013083
PHD	chromatin regulator	chip1_pooled_pooledMock2-noModelkeepDup8_peak_13290_ORF+3	IPR001965
PHD	chromatin regulator	chip1_pooled_pooledMock2-noModelkeepDup8_peak_24141_ORF-3	IPR001965,IPR011011,IPR013083
PHD	chromatin regulator	chip1_pooled_pooledMock2-noModelkeepDup8_peak_36157_ORF+1	IPR001965
PHD	chromatin regulator	chip1_pooled_pooledMock2-noModelkeepDup8_peak_51961_ORF+3	IPR001781,IPR001841,IPR001965
PHD	chromatin regulator	chip1_pooled_pooledMock2-noModelkeepDup8_peak_58273_ORF+2	IPR001841,IPR001965
PHD	chromatin regulator	chip1_pooled_pooledMock2-noModelkeepDup8_peak_59988_ORF+2	IPR001965,IPR011011,IPR013083,IPR019786,IPR019787
PHD	chromatin regulator	chip1_pooled_pooledMock2-noModelkeepDup8_peak_77811_ORF+1	IPR000306,IPR011011,IPR013083
PHD	chromatin regulator	chip1_pooled_pooledMock2-noModelkeepDup8_peak_87758_ORF-2	IPR001965
RB	putative novel transcription repressor	chip1_pooled_pooledMock2-noModelkeepDup8_peak_75835_ORF+2	IPR002720
RR-A-type	response regulator and putative novel transcription factor	chip1_pooled_pooledMock2-noModelkeepDup8_peak_95172_ORF+1	IPR001789
RR-A-type	response regulator and putative novel transcription factor	chip1_pooled_pooledMock2-noModelkeepDup8_peak_95172_ORF+3	IPR001789
SET	chromatin remodeling	chip1_pooled_pooledMock2-noModelkeepDup8_peak_53620_ORF-2	IPR001214
SET	chromatin remodeling	chip1_pooled_pooledMock2-noModelkeepDup8_peak_60576_ORF+3	IPR001214
SNF2	chromatin remodeling	chip1_pooled_pooledMock2-noModelkeepDup8_peak_34893_ORF-1	IPR000330
SNF2	chromatin remodeling	chip1_pooled_pooledMock2-noModelkeepDup8_peak_74745_ORF+1	IPR000330
ssDNA-binding-TF	transcription factor	chip1_pooled_pooledMock2-noModelkeepDup8_peak_21028_ORF+2	IPR003173,IPR009044
ssDNA-binding-TF	transcription factor	chip1_pooled_pooledMock2-noModelkeepDup8_peak_24480_ORF+1	IPR009044,IPR013742
ssDNA-binding-TF	transcription factor	chip1_pooled_pooledMock2-noModelkeepDup8_peak_24480_ORF+2	IPR009044
STY-LRP1	transcription factor	chip1_pooled_pooledMock2-noModelkeepDup8_peak_48759_ORF-2	IPR006510,IPR007818
TCP	transcription factor	chip1_pooled_pooledMock2-noModelkeepDup8_peak_37571_ORF-3	IPR005333,IPR017887
TCP	transcription factor	chip1_pooled_pooledMock2-noModelkeepDup8_peak_2862_ORF+3	IPR005333,IPR017887
Tesmin	putative novel transcription factor	chip1_pooled_pooledMock2-noModelkeepDup8_peak_11024_ORF+2	IPR005172
Tesmin	putative novel transcription factor	chip1_pooled_pooledMock2-noModelkeepDup8_peak_11024_ORF+3	IPR005172
Tesmin	putative novel transcription factor	chip1_pooled_pooledMock2-noModelkeepDup8_peak_89304_ORF+3	IPR005172
TIFY	transcription factor	chip1_pooled_pooledMock2-noModelkeepDup8_peak_90802_ORF-1	IPR010399
TTF-type(Zn)	transcription factor and/or regulators	chip1_pooled_pooledMock2-noModelkeepDup8_peak_63141_ORF+2	IPR006580
TTF-type(Zn)	transcription factor and/or regulators	chip1_pooled_pooledMock2-noModelkeepDup8_peak_81117_ORF+2	IPR006580
TTF-type(Zn)	transcription factor and/or regulators	chip1_pooled_pooledMock2-noModelkeepDup8_peak_83710_ORF+1	IPR006580
TTF-type(Zn)	transcription factor and/or regulators	chip1_pooled_pooledMock2-noModelkeepDup8_peak_91167_ORF-3	IPR006580
TUBBY	transcription factor	chip1_pooled_pooledMock2-noModelkeepDup8_peak_33004_ORF+2	IPR000007
WD40-like	transcription factor	chip1_pooled_pooledMock2-noModelkeepDup8_peak_8686_ORF-1	IPR001680
WD40-like	transcription factor	chip1_pooled_pooledMock2-noModelkeepDup8_peak_9252_ORF+1	IPR015943
WD40-like	transcription factor	chip1_pooled_pooledMock2-noModelkeepDup8_peak_10413_ORF+1	IPR001680,IPR015943
WD40-like	transcription factor	chip1_pooled_pooledMock2-noModelkeepDup8_peak_10413_ORF+2	IPR001680,IPR015943,IPR017986,IPR019775
WD40-like	transcription factor	chip1_pooled_pooledMock2-noModelkeepDup8_peak_21139_ORF+3	IPR015943
WD40-like	transcription factor	chip1_pooled_pooledMock2-noModelkeepDup8_peak_25574_ORF-3	IPR001680
WD40-like	transcription factor	chip1_pooled_pooledMock2-noModelkeepDup8_peak_27291_ORF-1	IPR001680,IPR017986
WD40-like	transcription factor	chip1_pooled_pooledMock2-noModelkeepDup8_peak_32416_ORF+2	IPR001680
WD40-like	transcription factor	chip1_pooled_pooledMock2-noModelkeepDup8_peak_34495_ORF+1	IPR001680,IPR019775
WD40-like	transcription factor	chip1_pooled_pooledMock2-noModelkeepDup8_peak_419_ORF+2	IPR001680,IPR015943,IPR017986
WD40-like	transcription factor	chip1_pooled_pooledMock2-noModelkeepDup8_peak_61561_ORF+1	IPR001680,IPR015943,IPR017986
WD40-like	transcription factor	chip1_pooled_pooledMock2-noModelkeepDup8_peak_67914_ORF+3	IPR015943,IPR017986
WD40-like	transcription factor	chip1_pooled_pooledMock2-noModelkeepDup8_peak_69560_ORF-2	IPR001680,IPR015943,IPR017986
WD40-like	transcription factor	chip1_pooled_pooledMock2-noModelkeepDup8_peak_76453_ORF-2	IPR001680,IPR015943,IPR017986,IPR019775
WD40-like	transcription factor	chip1_pooled_pooledMock2-noModelkeepDup8_peak_77312_ORF+1	IPR001680
WD40-like	transcription factor	chip1_pooled_pooledMock2-noModelkeepDup8_peak_6706_ORF+3	IPR001680,IPR015943,IPR017986,IPR019775
WD40-like	transcription factor	chip1_pooled_pooledMock2-noModelkeepDup8_peak_6799_ORF-1	IPR001680,IPR015943,IPR017986,IPR019775
WD40-like	transcription factor	chip1_pooled_pooledMock2-noModelkeepDup8_peak_83079_ORF-1	IPR001680
WD40-like	transcription factor	chip1_pooled_pooledMock2-noModelkeepDup8_peak_93012_ORF-3	IPR001680,IPR015943,IPR017986,IPR019775
WRKY	transcription factor	chip1_pooled_pooledMock2-noModelkeepDup8_peak_12164_ORF-1	IPR003657
WRKY	transcription factor	chip1_pooled_pooledMock2-noModelkeepDup8_peak_12165_ORF-2	IPR003657
WRKY	transcription factor	chip1_pooled_pooledMock2-noModelkeepDup8_peak_14937_ORF-1	IPR003657
WRKY	transcription factor	chip1_pooled_pooledMock2-noModelkeepDup8_peak_17834_ORF-3	IPR003657
WRKY	transcription factor	chip1_pooled_pooledMock2-noModelkeepDup8_peak_22242_ORF+3	IPR003657
WRKY	transcription factor	chip1_pooled_pooledMock2-noModelkeepDup8_peak_51043_ORF+3	IPR003657
WRKY	transcription factor	chip1_pooled_pooledMock2-noModelkeepDup8_peak_84204_ORF-1	IPR003657
ZF-HD	transcription factor	chip1_pooled_pooledMock2-noModelkeepDup8_peak_14185_ORF-2	IPR001356,IPR006455,IPR009057
ZF-HD	transcription factor	chip1_pooled_pooledMock2-noModelkeepDup8_peak_14186_ORF-3	IPR001356,IPR006455,IPR006456,IPR009057
Znf-B	transcription factor interactor and regulator	chip1_pooled_pooledMock2-noModelkeepDup8_peak_39515_ORF-2	IPR000315
Znf-B	transcription factor interactor and regulator	chip1_pooled_pooledMock2-noModelkeepDup8_peak_81408_ORF+2	IPR000315
