# Supplementary material for: ChIP-Seq reveals that QsMYB1 directly targets genes involved in lignin and suberin biosynthesis pathways in cork oak (Quercus suber)
Source: BMC Plant Biol. 2018 Sep 17;18:198. doi: 10.1186/s12870-018-1403-5 (PMC6142680; doi:10.1186/s12870-018-1403-5)
Supplement: Supplementary file 4 — ABCG peaks. Detected peaks and annotation related with ABCG genes. (XLSX 11 kb) [file 12870_2018_1403_MOESM4_ESM.xlsx]

## Sheet: ABCG genes
#peak_name	#scaffold_id	#start	#end	#length	#abs_summit	#pileup	#-log10(pvalue)	#fold_enrichment	#-log10(qvalue)	selected_gene	functional_description	upstream_distance	binding_feature
chip1_pooled_pooledMock2-noModelkeepDup8_peak_62565	scaffold_4883	38171	38899	729	38328	61.30	20.89589	4.24413	17.80401	g59698	gi|15218218|ref|NP_173005.1| ABC transporter G family member 40 [Arabidopsis thaliana]	7	promotor
chip1_pooled_pooledMock2-noModelkeepDup8_peak_36027	scaffold_2870	5235	5528	294	5342	59.75	20.62580	4.33942	17.56002	g37484	gi|15240660|ref|NP_196862.1| ABC transporter G family member 6 [Arabidopsis thaliana]	downstream_3860	intergenic
chip1_pooled_pooledMock2-noModelkeepDup8_peak_50091	scaffold_377065	3304	3716	413	3406	46.56	20.36296	5.28443	17.31435	g100680	gi|240256467|ref|NP_200882.4| ABC transporter G family member 28 [Arabidopsis thaliana]	total_within ['exon']	exon
chip1_pooled_pooledMock2-noModelkeepDup8_peak_62563	scaffold_4883	32396	32589	194	32450	52.77	15.47493	3.71069	12.84702	g59698	gi|15218218|ref|NP_173005.1| ABC transporter G family member 40 [Arabidopsis thaliana]	total_within ['intron']	intron
chip1_pooled_pooledMock2-noModelkeepDup8_peak_8850	scaffold_1328	18247	18437	191	18296	87.69	26.91675	4.03126	23.37742	g13931	gi|22329638|ref|NP_173226.2| ABC transporter G family member 11 [Arabidopsis thaliana]	total_within ['exon']	exon
chip1_pooled_pooledMock2-noModelkeepDup8_peak_89449	scaffold_843	161754	162289	536	162066	47.34	19.11121	4.83359	16.17635	g5820	gi|15218218|ref|NP_173005.1| ABC transporter G family member 40 [Arabidopsis thaliana]	total_within ["5'UTR"]	5UTR
chip1_pooled_pooledMock2-noModelkeepDup8_peak_36188	scaffold_2878	112773	113204	432	113047	93.12	20.57208	3.09096	17.51050	g37603	gi|30683745|ref|NP_850111.1| ABC transporter G family member 3 [Arabidopsis thaliana]	total_within ['exon']	exon
chip1_pooled_pooledMock2-noModelkeepDup8_peak_36919	scaffold_2944	105813	106222	410	105907	65.96	16.44586	3.34799	13.73013	g38285	gi|15218936|ref|NP_176196.1| ABC transporter G family member 36 [Arabidopsis thaliana]	total_within ['intron']	intron
chip1_pooled_pooledMock2-noModelkeepDup8_peak_81224	scaffold_7230	46298	46526	229	46438	55.87	14.91461	3.46991	12.32580	g75754	gi|15231821|ref|NP_190916.1| ABC transporter G family member 37 [Arabidopsis thaliana]	total_within ['intron']	intron
chip1_pooled_pooledMock2-noModelkeepDup8_peak_90452	scaffold_8654	17439	17729	291	17598	55.10	18.97656	4.20194	16.04940	g82097	gi|22329638|ref|NP_173226.2| ABC transporter G family member 11 [Arabidopsis thaliana]	total_within ['intron']	intron
chip1_pooled_pooledMock2-noModelkeepDup8_peak_89444	scaffold_843	127319	127603	285	127482	85.36	32.35497	4.87358	28.44422	g5817	gi|15218218|ref|NP_173005.1| ABC transporter G family member 40 [Arabidopsis thaliana]	total_within ['exon']	exon
chip1_pooled_pooledMock2-noModelkeepDup8_peak_67603	scaffold_5464	44338	44698	361	44516	83.81	28.47111	4.41661	24.82059	g64247	gi|42569461|ref|NP_180555.2| ABC transporter G family member 31 [Arabidopsis thaliana]	2080	intergenic
chip1_pooled_pooledMock2-noModelkeepDup8_peak_41339	scaffold_3243	67855	68143	289	67975	51.99	24.88042	6.03403	21.47696	g42147	gi|22330476|ref|NP_176867.2| ABC transporter G family member 39 [Arabidopsis thaliana]	total_within ['intron']	intron
chip1_pooled_pooledMock2-noModelkeepDup8_peak_70948	scaffold_5876	76291	76526	236	76402	63.63	24.40540	4.82075	21.04977	g67441	gi|22329638|ref|NP_173226.2| ABC transporter G family member 11 [Arabidopsis thaliana]	downstream_361	terminator
chip1_pooled_pooledMock2-noModelkeepDup8_peak_7975	scaffold_1270	93387	93938	552	93526	57.42	13.17726	3.06687	10.75709	g13026	gi|15231821|ref|NP_190916.1| ABC transporter G family member 37 [Arabidopsis thaliana]	total_within ['intron']	intron
chip1_pooled_pooledMock2-noModelkeepDup8_peak_83014	scaffold_7444	11160	11445	286	11326	72.94	43.93152	8.41976	39.32991	g76906	gi|15219252|ref|NP_175734.1| ABC transporter G family member 10 [Arabidopsis thaliana]	4295	intergenic
chip1_pooled_pooledMock2-noModelkeepDup8_peak_8851	scaffold_1328	20893	21167	275	21052	57.42	30.00580	6.65255	26.25267	g13931	gi|22329638|ref|NP_173226.2| ABC transporter G family member 11 [Arabidopsis thaliana]	total_within ["5'UTR"]	5UTR
chip1_pooled_pooledMock2-noModelkeepDup8_peak_81222	scaffold_7230	43857	44116	260	44027	46.56	11.18228	3.11093	8.95572	g75754	gi|15231821|ref|NP_190916.1| ABC transporter G family member 37 [Arabidopsis thaliana]	total_within ['intron']	intron
chip1_pooled_pooledMock2-noModelkeepDup8_peak_75079	scaffold_6425	27293	27543	251	27365	48.89	14.70781	3.77452	12.15510	g70934	gi|15231821|ref|NP_190916.1| ABC transporter G family member 37 [Arabidopsis thaliana]	total_within ['intron']	intron
chip1_pooled_pooledMock2-noModelkeepDup8_peak_7980	scaffold_1270	121200	121504	305	121343	95.45	35.76475	4.87332	31.63234	g13029	gi|15231821|ref|NP_190916.1| ABC transporter G family member 37 [Arabidopsis thaliana]	812	promotor
chip1_pooled_pooledMock2-noModelkeepDup8_peak_36028	scaffold_2870	6708	6978	271	6812	103.98	21.33597	2.99954	18.21772	g37484	gi|15240660|ref|NP_196862.1| ABC transporter G family member 6 [Arabidopsis thaliana]	downstream_2390	intergenic
chip1_pooled_pooledMock2-noModelkeepDup8_peak_52748	scaffold_4017	24649	24975	327	24831	51.22	15.06953	3.64178	12.47090	g51516	gi|15218218|ref|NP_173005.1| ABC transporter G family member 40 [Arabidopsis thaliana]	total_within ['intron']	intron
chip1_pooled_pooledMock2-noModelkeepDup8_peak_29839	scaffold_2486	40047	40395	349	40218	63.63	18.67087	3.76862	15.76583	g32391	gi|15218218|ref|NP_173005.1| ABC transporter G family member 40 [Arabidopsis thaliana]	total_within ["5'UTR"]	5UTR
chip1_pooled_pooledMock2-noModelkeepDup8_peak_10186	scaffold_1385	70633	71003	371	70736	56.65	16.66007	3.73367	13.92578	g15054	gi|22329638|ref|NP_173226.2| ABC transporter G family member 11 [Arabidopsis thaliana]	total_within ["5'UTR"]	5UTR
chip1_pooled_pooledMock2-noModelkeepDup8_peak_81227	scaffold_7230	53513	53726	214	53572	56.65	14.20051	3.28853	11.68899	g75754	gi|15231821|ref|NP_190916.1| ABC transporter G family member 37 [Arabidopsis thaliana]	total_within ['exon']	exon
