# Supplementary material for: ChIP-Seq reveals that QsMYB1 directly targets genes involved in lignin and suberin biosynthesis pathways in cork oak (Quercus suber)
Source: BMC Plant Biol. 2018 Sep 17;18:198. doi: 10.1186/s12870-018-1403-5 (PMC6142680; doi:10.1186/s12870-018-1403-5)
Supplement: Supplementary file 5 — LTPs peaks. Detected peaks and annotation related with LTPs genes. (XLSX 40 kb) [file 12870_2018_1403_MOESM5_ESM.xlsx]

## Sheet: Sheet1
#peak_name	#scaffold_id	#start	#end	#length	#abs_summit	#pileup	#-log10(pvalue)	#fold_enrichment	#-log10(qvalue)	selected_gene	functional_description	upstream_distance	binding_feature
chip1_pooled_pooledMock2-noModelkeepDup8_peak_59201	scaffold_4577	12385	12594	210	12537	56.65	26.21508	5.80542	22.72300	g56843	gi|42563102|ref|NP_177182.2| protease inhibitor/seed storage/LTP family protein [Arabidopsis thaliana]	total_within ['exon']	exon
chip1_pooled_pooledMock2-noModelkeepDup8_peak_63953	scaffold_5027	14891	15085	195	14974	45.01	18.75351	4.88562	15.84287	g60857	gi|18406723|ref|NP_566036.1| protease inhibitor/seed storage/lipid transfer protein (LTP) family protein [Arabidopsis thaliana]	1613	promotor
chip1_pooled_pooledMock2-noModelkeepDup8_peak_21943	scaffold_2032	33409	33767	359	33568	47.34	21.62601	5.50386	18.47894	g25631	gi|42567284|ref|NP_194817.2| putative lipid transfer protein [Arabidopsis thaliana]	downstream_557	terminator
chip1_pooled_pooledMock2-noModelkeepDup8_peak_77041	scaffold_6676	18525	18758	234	18569	55.87	21.21842	4.73932	18.10571	g72487	gi|42567284|ref|NP_194817.2| putative lipid transfer protein [Arabidopsis thaliana]	5398	intergenic
chip1_pooled_pooledMock2-noModelkeepDup8_peak_35171	scaffold_2817	49868	50134	267	49985	50.44	16.56734	4.02503	13.84347	g36806	gi|42567284|ref|NP_194817.2| putative lipid transfer protein [Arabidopsis thaliana]	71	promotor
